# Supplementary material for: Spatial transcriptomics deconvolution methods generalize well to spatial chromatin accessibility data
Source: Bioinformatics. 2025 Jul 15;41(Suppl 1):i314–22. doi: 10.1093/bioinformatics/btaf268 (PMC12261446; doi:10.1093/bioinformatics/btaf268)
Supplement: btaf268_Supplementary_Data [file btaf268_supplementary_data.zip]

Archive with 3 entries (2 files):
- btaf268_Supplementary_Data/
- btaf268_Supplementary_Data/Theis.191.supplementary.fig.1.pdf
- btaf268_Supplementary_Data/Theis.191.Supplementary.Tables.xlsx
