# Supplementary material for: Spatial transcriptomics deconvolution methods generalize well to spatial chromatin accessibility data
Source: Bioinformatics. 2025 Jul 15;41(Suppl 1):i314–22. doi: 10.1093/bioinformatics/btaf268 (PMC12261446; doi:10.1093/bioinformatics/btaf268)
Supplement: btaf268_Supplementary_Data [file btaf268_supplementary_data.zip › btaf268_Supplementary_Data/Theis.191.Supplementary.Tables.xlsx]

## Sheet: Supplementary Table 1
Type	Silver standard												Gold standard						Rank 0	Rank 1	Overall Rank
metric	jsd						rmse						jsd			rmse
modality	atac				rna		atac				rna		atac		rna	atac		rna
features	highly_accessible		highly_variable		highly_variable		highly_accessible		highly_variable		highly_variable		highly_accessible	highly_variable	highly_variable	highly_accessible	highly_variable	highly_variable
measure	mean	std	mean	std	mean	std	mean	std	mean	std	mean	std	mean	mean	mean	mean	mean	mean
method
cell2location	0.342254	0.0208021	0.33217	0.0210454	0.249306	0.0323841	0.0814115	0.0119089	0.0813878	0.0129443	0.0607348	0.0146078	0.25665	0.238432	0.207473	0.0928627	0.0898865	0.075328	1	2	1
rctd	0.373164	0.0220391	0.334259	0.0229316	0.267343	0.037627	0.0887416	0.0128196	0.0845392	0.0112428	0.0755905	0.0261219	0.308692	0.287798	0.272234	0.111674	0.106628	0.106523	2	3	2
tangram cell mode	0.66889	0.120272	0.663686	0.120588	0.650571	0.115226	0.14529	0.0409376	0.144768	0.041002	0.141243	0.0396342	0.21709	0.205098	0.172017	0.0853183	0.0784414	0.0592135	5	1	3
spatialdwls	0.606853	0.0975404	0.480909	0.0837141	0.366956	0.108687	0.151772	0.0145778	0.1223	0.0115265	0.0985825	0.0314407	0.393778	0.500152	0.276993	0.157572	0.190432	0.110317	3	5	4
destvi	0.636453	0.107408	0.500267	0.124946	0.363021	0.0412706	0.137069	0.0325112	0.106553	0.0210478	0.084815	0.0197883	0.723479	0.733979	0.718773	0.204273	0.207066	0.213204	4	6	5.5
tangram cluster mode	0.708202	0.110879	0.671444	0.117298	0.564778	0.133498	0.167481	0.0410943	0.153898	0.0414339	0.118372	0.0431945	0.508469	0.494151	0.462513	0.181423	0.18302	0.166592	6	4	5.5
Supplementary Table 1: Performance of the deconvolution methods on silver standard datasets derived from dissociated single-cell multiome data (heart and brain, n=8) and a gold standard dataset derived from targeted spatial multiome dataset (n=1). JSD and RMSE are reported for both ATAC-seq and matched RNA-seq data using two feature selection strategies: highly accessible features (ATAC only) and…

## Sheet: Supplementary Table 2
method	n_cell_types	mean	std
Cell2location	heterogeneous	0.202925	0.0109025
	homogeneous	0.210633	0.0175247
DestVI	heterogeneous	0.316492	0.0572246
	homogeneous	0.290328	0.0905877
RCTD	heterogeneous	0.212039	0.0135402
	homogeneous	0.206759	0.0157944
SpatialDWLS	heterogeneous	0.327422	0.0296345
	homogeneous	0.275787	0.0434995
Tangram Cell mode	heterogeneous	0.356084	0.0203197
	homogeneous	0.45237	0.0926223
Supplementary Table 2: Data for Figure 2b.

## Sheet: Supplementary Table 3
method	zonation	mean	std
Cell2location	1 zone	0.209901	0.018168
	>1 zone	0.203657	0.010372
DestVI	1 zone	0.265189	0.0289435
	>1 zone	0.341631	0.084875
RCTD	1 zone	0.201351	0.0158033
	>1 zone	0.217447	0.00537652
SpatialDWLS	1 zone	0.330632	0.0312169
	>1 zone	0.272577	0.03642
Tangram Cell mode	1 zone	0.412918	0.110621
	>1 zone	0.395536	0.0522889
Supplementary Table 3: Data for Figure 2c.
